# Supplementary material for: Dynamics of Microbial Communities, Flavor, and Physicochemical Properties during Ziziphus jujube Vinegar Fermentation: Correlation between Microorganisms and Metabolites
Source: Foods. 2022 Oct 24;11(21):3334. doi: 10.3390/foods11213334 (PMC9655239; doi:10.3390/foods11213334)
Supplement: Supplementary file 1 [file foods-11-03334-s001.zip]

Archive with 4 entries (4 files):
- Table S1 Amino acids content and taste activity values during ZJV fermentation.xls
- Table S2 Organic acids content and taste activity values during ZJV fermentation.xlsx
- Table S3 The ZJV PCA and O2PLS analysis.xls
- Table S4 Microorganisms with an average relative abundance 1% at least at one stage..xls
