# Supplementary material for: Dynamics of Microbial Communities, Flavor, and Physicochemical Properties during Ziziphus jujube Vinegar Fermentation: Correlation between Microorganisms and Metabolites
Source: Foods. 2022 Oct 24;11(21):3334. doi: 10.3390/foods11213334 (PMC9655239; doi:10.3390/foods11213334)
Supplement: Supplementary file 1 [file foods-11-03334-s001.zip › Table S1 Amino acids content and taste activity values during ZJV fermentation.xls]

## Sheet: Amino acids
Amino acids(mg/100 mL)
name	ZJV1-1	ZJV1-2	ZJV1-3	ZJV2-1	ZJV2-2	ZJV2-3	ZJV3-1	ZJV3-2	ZJV3-3	ZJV4-1	ZJV4-2	ZJV4-3	ZJV5-1	ZJV5-2	ZJV5-3	ZJV-1	ZJV-2	ZJV-3	Threshold Value	TAV
Asp	0.003118	0.003102	0.003201	0.0039	0.003999	0.004018	0.010765	0.0108	0.010912	0.014199	0.014319	0.014212	0.016608	0.016668	0.01664	29.1066	27.6227	27.6352	3	9.21174
Thr	0.000493	0.000511	0.000529	0.001236	0.001243	0.001189	0.020312	0.020136	0.020119	0.013332	0.013169	0.013176	0.009554	0.009564	0.009531	9.88986	9.34164	9.30787	260	0.0357995
Ser	0.001213	0.001179	0.001154	0.002657	0.002676	0.002519	0.009522	0.009538	0.009598	0.013264	0.013221	0.013248	0.013021	0.013102	0.013085	15.2278	14.5659	14.4535	150	0.0963568
Glu	0.007683	0.007724	0.007728	0.012105	0.012194	0.011944	0.021885	0.021945	0.022264	0.033313	0.033276	0.033188	0.033121	0.033126	0.033075	42.2669	40.0062	40.0883	5	8.01766
Gly	0.000985	0.000962	0.000959	0.001098	0.001103	0.001127	0.004374	0.004375	0.004376	0.005872	0.005816	0.005856	0.006256	0.006318	0.006303	9.51904	9.03192	9.00068	110	0.0818244
Ala	0.00413	0.004765	0.004567	0.005739	0.005864	0.006384	0.019723	0.019884	0.020017	0.029445	0.029365	0.029344	0.031471	0.031532	0.031842	58.5248	57.5595	54.1593	60	0.902655
Cys	0.000399	0.000834	0.000799	0.001726	0.001796	0.002048	0.003052	0.002612	0.002934	0.003306	0.003309	0.002682	0.002149	0.002072	0.002848	4.58369	5.36172	3.59841	-	-
Val	0.002099	0.00213	0.002127	0.001332	0.001339	0.001289	0.009886	0.009994	0.010137	0.016884	0.016856	0.016879	0.018225	0.018265	0.018257	27.6119	25.9702	26.06	150	0.173734
Met	0	0.000342	0	0	0	0	0.002552	0.002556	0.002601	0.002538	0.002601	0.002606	0.001587	0.001633	0.001594	2.66442	2.4425	2.48423	-	-
Ile	0.001146	0.001181	0.001139	0	0	0	0.00469	0.004746	0.00482	0.008749	0.008699	0.008648	0.00929	0.009321	0.009483	13.758	13.0374	12.9421	90	0.143801
Leu	0.002713	0.002576	0.002602	0.003997	0.003972	0.00407	0.022636	0.022795	0.023058	0.031893	0.031794	0.031738	0.032055	0.032092	0.032356	50.3136	47.8665	47.9141	380	0.12609
Tyr	0.001144	0.001705	0.001023	0.001015	0.001058	0.000889	0.004772	0.004846	0.00474	0.006864	0.006716	0.006743	0.007097	0.007103	0.007394	9.23846	8.70536	8.68259	-	-
Phe	0.002929	0.003193	0.00295	0.004138	0.004245	0.003818	0.029898	0.031463	0.031699	0.033818	0.033809	0.033875	0.031168	0.031313	0.031327	28.0523	26.2246	26.6681	-	-
g-ABA	0.00106	0.001045	0.001017	0.001642	0.001573	0.001458	0.008252	0.00801	0.007955	0.008077	0.008072	0.008103	0.007691	0.007636	0.007696	8.61384	8.07022	8.24715	-	-
Lys	0.001106	0.001048	0.001073	0.003864	0.003748	0.003768	0.016382	0.016506	0.016731	0.020531	0.020568	0.020604	0.019979	0.020009	0.020038	23.2225	21.9839	22.0609	50	0.448448
His	0.000417	0.000489	0.000424	0.000865	0.000838	0.000996	0.005729	0.005734	0.005843	0.00736	0.007416	0.007428	0.006715	0.006728	0.006759	6.22383	5.88041	6.01104	20	0.301921
Arg	0.001287	0.001434	0.001629	0.005096	0.005132	0.004914	0.025448	0.025478	0.026054	0.010068	0.009267	0.009356	0.011118	0.011153	0.011118	17.1377	16.2777	15.9805	10	1.64653
Pro	0.028	0.028	0.028	0.043	0.043	0.042	0.052	0.052	0.052	0.058	0.058	0.059	0.06	0.061	0.061	95.266	91.286	90.331	300	0.307648
