# Supplementary material for: Dynamics of Microbial Communities, Flavor, and Physicochemical Properties during Ziziphus jujube Vinegar Fermentation: Correlation between Microorganisms and Metabolites
Source: Foods. 2022 Oct 24;11(21):3334. doi: 10.3390/foods11213334 (PMC9655239; doi:10.3390/foods11213334)
Supplement: Supplementary file 1 [file foods-11-03334-s001.zip › Table S2 Organic acids content and taste activity values during ZJV fermentation.xlsx]

## Sheet: Sheet1
Organic acid（mg/100mL）
	ZJV1-1	ZJV1-2	ZJV1-3	ZJV2-1	ZJV2-2	ZJV2-3	ZJV3-1	ZJV3-2	ZJV3-3	ZJV4-1	ZJV4-2	ZJV4-3	ZJV5-1	ZJV5-2	ZJV5-3	ZJV1	ZJV2	ZJV3	Threshold Value	TAV
Oxalic acid	308.771	308.81	303.317	238.134	288.751	273.811	401.986	379.697	366.27	378.111	360.626	321.596	335.374	337.604	331.343	360.904	333.938	346.157	24	14.583
Tartaric acid	123.779	134.456	128.697	329.421	303.013	323.069	339.665	373.29	372.63	367.917	380.552	381.941	394.234	369.192	402.703	552.734	620.158	529.164	-	-
Malic acid	336.136	323.744	350.576	374.358	247.299	303.632	310.686	282.567	246.632	1011.51	1304.52	1153.44	1645.52	1492.68	1592.1	2737.56	2538.69	2673.78	49	54.082
α -ketoglutaric acid	0	0	0	26.7424	25.0179	25.8436	39.8105	35.2227	47.7295	35.9792	33.6486	32.1763	29.6424	28.8411	29.4756	56.0658	50.5614	61.0075	-	-
Lactic acid	1937.99	2042.83	2091.44	6348.01	6335.15	6263.31	6437.86	6516.71	6759.03	8678.35	8565.62	8591.69	839.837	768.258	867.155	1629.83	1519.04	1328.58	19	78.421
Acetic acid	0	0	0	388.254	354.827	358.061	1350.9	1572.69	1177.16	8226.38	8225.51	7938.61	12860.6	12798	12407.1	20883.9	21015.8	20538.4	26	800.385
Citric acid	0	0	0	0	0	0	0	0	0	2157.54	1977	1491.29	1713.91	1796.73	1886.13	3224.53	3378.52	3007.08	40	80
