# Supplementary material for: Dynamics of Microbial Communities, Flavor, and Physicochemical Properties during Ziziphus jujube Vinegar Fermentation: Correlation between Microorganisms and Metabolites
Source: Foods. 2022 Oct 24;11(21):3334. doi: 10.3390/foods11213334 (PMC9655239; doi:10.3390/foods11213334)
Supplement: Supplementary file 1 [file foods-11-03334-s001.zip › Table S3 The ZJV PCA and O2PLS analysis.xls]

## Sheet: PCA_Model summary
Volatile Flavours analysis
Model	Type	A*	N*	K(X)*	R2X(cum)		Q2(cum)
M1	PCA-X	7	15	25	0.99		0.915
*A--The component number
*N--Number of observation
*K--Total number of variables
Component*	R2X*	R2X(cum)*	Eigenvalue*	Q2*	Limit*	Q2(cum)	Significance*	Iterations*
0	Cent.
1	0.573	0.573	8.6	0.46	0.103	0.46	R1	12
2	0.238	0.811	3.57	0.458	0.109	0.707	R1	18
3	0.125	0.936	1.87	0.584	0.115	0.878	R1	10
4	0.0354	0.971	0.531	0.475	0.123	0.936	R1	8
5	0.008	0.979	0.12	-0.229	0.132	0.93	R2	40
6	0.00634	0.986	0.0951	-0.121	0.143	0.923	R2	21
7	0.00444	0.99	0.0666	-0.169	0.156	0.915	R2	85
*Component--component index
*R2X--Fraction of X variation modeled in that component
*R2X(cum)--Cumulative R2X up to the specified component
*Eigenvalue--The minimum number of observation (N) and X-variables (K) multiplied by R2X, that is, min(N,K)*R2X
*Q2--The fraction of the total variation of X that can be predicted by a component, as estimated by cross validation. Q2 is computed as: Q2=1-PRESS/SS, where PRESS is the prediction error sum of square, SS is the residual sum of squares of the previous component
*Limit--The cross validation threshold for that component. When Q2>Limit, the component is significant.
*Q2(cum)--Cumulative Q2 up to the specified component
*Significance--Significance level for the model component by cross validation rules:R1, R2, U, R5, NS, N3, N4
*Iterations--Number of iterations till covergence

## Sheet: O2PLS_Model summary
Correlation analysis between microbiota and flavours
Model	Type	A	N	K(X)	K(Y)	R2X(cum)	R2Y(cum)	Q2(cum)
M1	O2PLS*	1+3+3	19	53（bac29+fug24）	50	1	0.997	0.996
*O2PLS seperates the components into three groups:(1) Components that express information fond in both X and Y, called predictve, (2) Components that express information found only in X, called orthogonal in X, (3) Components that express information found only in Y, called orthogonal in Y.
Component*	R2X*	R2X(cum)*	Eigenvalue*	R2*	R2(cum)*	Q2*	Limit*	Q2(cum)*	R2Y*	R2Y(cum)*	EigenvalueY*	Significance*
Model		1			0.997			0.996		1
Predictive		0.367			0.665			0.996		0.655
P1	0.367	0.367	1.84	0.665	0.665	0.996	0.01	0.996	0.655	0.655	3.27	R1
Orthogonal in X(OPLS)		0.633			0.332
O1	0.166	0.166	0.83	0.152	0.152							R1
O2	0.35	0.516	1.75	0.119	0.271							R1
O3	0.117	0.633	0.586	0.061	0.332							R1
Orthogonal in Y(OPLS)										0.345
O1									0.182	0.182	0.908	R1
O2									0.0995	0.281	0.498	R1
O3									0.0641	0.345	0.321	R1
*Component--component index
*R2X--Fraction of the sum of squares of all X variables explained by this component
*R2X(cum)--Cumulative R2X up to the specified component
*Eigenvalue--The minimum number of observation (N) and X-variables (K) multiplied by R2X, that is, min(N,K)*R2X
*R2--Fraction of Y variation modeled by X in the component, using the X model
*R2(cum)--Cumulative R2 up to the specified component
*Q2--The fraction of the total variation of Y that can be predicted by the X model in that component, as estimated by cross validation. Q2 is computed as: Q2=1-PRESS/SS, where PRESS is the prediction error sum of square, SS is the residual sum of squares of the previous component; in a word, Overall cross-validated R2 for the component
*Limit--Critical value of Q2 under which the component is insignificant according to CV rule 1
*Q2(cum)--Cumulative Q2 up to the specified component. The cumulative Q2 for the extracted component is computed as: Q2(cum)=(1.0 - Π(PRESS/SS) a ), where a=1,…A, Π(PRESS/SS)a=the product of PRESS/SS for each individual component a. Note that unlike R2X(cum), Q2(cum) is not additive
*R2Y--Fraction of the sum of squares of Y variables explained by this component
*R2Y(cum)--Cumulative R2Y up to the specified component
*EigenvalueY--The minimum number of observation (N) and Y-variables (M) multiplied by R2Y, that is, min(N,M)*R2Y
*Significance--Significance level for the model component by cross validation rules:R1, R2, U, R5, NS, N3, N4

## Sheet: O2PLS_VIP
VIP value of O2PLS
Var ID (Primary)	VIP[Total]	VIP[Predictive]
ZOTU3	1.1531	1.55953
ZOTU12	1.14907	1.54922
OTU19	1.14267	1.52645
ZOTU37	1.142	1.5181
OTU9	1.1397	1.51512
OTU287	1.13853	1.51358
OTU574	1.13787	1.4951
ZOTU167	1.13415	1.44039
OTU314	1.12407	1.42075
ZOTU450	1.1234	1.39545
OTU5	1.09308	1.36491
OTU11	1.08431	1.35305
ZOTU1	1.08023	1.34686
ZOTU55	1.07796	1.3329
OTU335	1.07351	1.32985
OTU112	1.05549	1.26708
ZOTU34	1.05274	1.21992
ZOTU530	1.04711	1.05037
ZOTU165	1.04229	1.03184
ZOTU502	1.03737	1.03152
OTU108	1.03645	1.01807
ZOTU204	1.02191	1.01038
ZOTU362	1.00971	0.929239
ZOTU357	1.00656	0.888023
OTU102	1.00257	0.874547
ZOTU21	0.982842	0.86257
ZOTU101	0.97949	0.846759
ZOTU523	0.974148	0.820941
ZOTU302	0.973576	0.811815
OTU336	0.971964	0.811689
OTU337	0.971481	0.809716
ZOTU4	0.95362	0.763551
OTU24	0.948521	0.73534
OTU47	0.928651	0.695821
OTU122	0.928597	0.664878
OTU263	0.926758	0.657353
OTU250	0.916198	0.657299
OTU272	0.913248	0.656913
OTU127	0.903493	0.656704
OTU227	0.89821	0.65657
OTU126	0.89743	0.655882
OTU178	0.896856	0.652232
OTU167	0.896802	0.650378
OTU33	0.896661	0.62837
ZOTU293	0.896482	0.51916
OTU31	0.896193	0.385445
ZOTU290	0.894684	0.295563
OTU324	0.894268	0.284505
OTU325	0.89274	0.284169
ZOTU276	0.891225	0.267509
OTU48	0.851336	0.25875
ZOTU65	0.846849	0.12607
ZOTU333	0.831135	0.0800451

## Sheet: O2PLS_Correlation matrix
O2PLS correlation matrix
	VF1	VF2	VF3	VF4	VF5	VF6	VF7	VF8	VF9	VF10	VF11	VF12	VF13	VF14	VF15	VF16	VF17	VF18	VF19	VF20	VF21	VF22	VF23	VF24	VF25	Asp	Thr	Ser	Glu	Gly	Ala	Cys	Val	Met	Ile	Leu	Tyr	Phe	gABA	Lys	His	Arg	Pro	oxalic acid	tartaric acid	malic acid	ketoglutaric acid	lactic acid	acetic acid
OTU5	-0.64624	-0.925356	-0.996602	-0.878295	-0.289148	-0.764867	0.992528	-0.880282	-0.562243	-0.284159	-0.7021	-0.577252	-0.928446	-0.763389	-0.466978	-0.289148	0.992528	-0.400347	-0.187322	-0.289148	-0.289148	-0.936756	-0.792581	-0.678419	0.987591	-0.696554	-0.644834	-0.741514	-0.7373	-0.691045	-0.690791	-0.91084	-0.623189	-0.645307	-0.570598	-0.704876	-0.644536	-0.719146	-0.73811	-0.76471	-0.727601	-0.603596	-0.903735	-0.381339	-0.99011	-0.430026	-0.954542	-0.462519	-0.511629
OTU9	-0.768568	-0.979561	-0.977029	-0.93144	-0.370271	-0.840739	0.941144	-0.850265	-0.582949	-0.328413	-0.813436	-0.407533	-0.857732	-0.854105	-0.551535	-0.318714	0.941144	-0.460705	-0.223123	-0.370271	-0.318714	-0.905676	-0.860941	-0.81442	0.933145	-0.812481	-0.768232	-0.858914	-0.839953	-0.817656	-0.810136	-0.963756	-0.7533	-0.79109	-0.709343	-0.831571	-0.779681	-0.854597	-0.868605	-0.882624	-0.856998	-0.679245	-0.957226	-0.561519	-0.988445	-0.509275	-0.96334	-0.437875	-0.593543
OTU11	-0.637268	-0.920313	-0.996334	-0.873524	-0.28548	-0.75872	0.994176	-0.881611	-0.561341	-0.280246	-0.694028	-0.587047	-0.931068	-0.755632	-0.461054	-0.28548	0.994176	-0.395547	-0.183394	-0.28548	-0.28548	-0.937204	-0.786772	-0.668802	0.989321	-0.687747	-0.635494	-0.732799	-0.729682	-0.681673	-0.681968	-0.906302	-0.613826	-0.635032	-0.560795	-0.695572	-0.634741	-0.709161	-0.728315	-0.755848	-0.718151	-0.596751	-0.898752	-0.368792	-0.988494	-0.424304	-0.952276	-0.464886	-0.50542
OTU19	-0.781047	-0.982558	-0.969981	-0.933908	-0.354928	-0.847812	0.93219	-0.832856	-0.564974	-0.342705	-0.817549	-0.3879	-0.852548	-0.869418	-0.558642	-0.338758	0.93219	-0.472147	-0.244576	-0.354928	-0.338758	-0.900509	-0.868168	-0.823922	0.925014	-0.825719	-0.780357	-0.868647	-0.847107	-0.83043	-0.82152	-0.9608	-0.765788	-0.800723	-0.722689	-0.843032	-0.793071	-0.866963	-0.88127	-0.892775	-0.867363	-0.693296	-0.960967	-0.580797	-0.98588	-0.518456	-0.960795	-0.413402	-0.604455
OTU24	-0.601174	-0.278848	0.065377	-0.282928	-0.27339	-0.399648	-0.204035	0.179823	0.0126643	-0.314259	-0.464882	0.769015	0.247843	-0.48449	-0.44113	-0.272947	-0.204035	-0.367683	-0.301076	-0.27339	-0.272947	0.0836227	-0.370202	-0.628788	-0.216829	-0.577457	-0.544927	-0.561591	-0.499025	-0.613104	-0.5821	-0.225761	-0.63023	-0.637412	-0.667684	-0.605663	-0.64985	-0.629889	-0.608881	-0.560464	-0.604059	-0.351738	-0.285823	-0.798548	-0.0300136	-0.430831	-0.046115	0.22836	-0.448468
OTU31	-0.0177207	-0.310057	-0.407781	-0.176177	-0.532359	-0.00964254	0.389285	-0.742013	-0.960667	0.655921	-0.726497	-0.405642	-0.0594851	-0.00562307	0.262323	0.712888	0.389285	0.49188	0.770716	-0.532359	0.712888	-0.108541	-0.0102833	-0.266181	0.404337	-0.0412304	-0.604856	-0.203543	-0.133059	-0.121255	-0.0866333	-0.614542	-0.0399565	-0.568077	-0.0143284	-0.174943	-0.0968847	-0.336731	-0.358285	-0.264528	-0.292948	-0.525758	-0.214182	-0.466156	-0.328277	0.358194	-0.580428	-0.942922	0.3134
OTU33	-0.539453	-0.210865	0.130886	-0.212427	-0.276654	-0.329193	-0.26903	0.215439	0.00988996	-0.251496	-0.436468	0.791501	0.32442	-0.411803	-0.383005	-0.205857	-0.26903	-0.303291	-0.239611	-0.276654	-0.205857	0.159271	-0.297448	-0.577268	-0.280739	-0.512442	-0.513334	-0.501625	-0.436725	-0.552538	-0.520254	-0.175955	-0.57152	-0.603988	-0.611952	-0.546902	-0.591843	-0.577728	-0.556177	-0.501449	-0.549492	-0.320337	-0.214714	-0.780429	0.0403563	-0.370738	0.00846741	0.215246	-0.382986
OTU47	-0.58586	-0.250285	0.0965115	-0.259853	-0.272227	-0.382235	-0.235833	0.209878	0.0364431	-0.318536	-0.433546	0.793189	0.273509	-0.461219	-0.43965	-0.272227	-0.235833	-0.368425	-0.303803	-0.272227	-0.272227	0.107191	-0.351264	-0.609271	-0.249995	-0.558964	-0.512502	-0.540485	-0.481046	-0.593783	-0.56438	-0.193674	-0.615526	-0.610455	-0.655032	-0.5856	-0.632607	-0.60467	-0.58183	-0.536659	-0.581178	-0.316364	-0.259899	-0.775427	0.00092534	-0.430713	-0.00944752	0.247727	-0.443786
OTU48	0.000611827	0.230455	0.225677	0.0434924	-0.259662	-0.0629568	-0.245713	0.294052	0.39406	-0.472523	0.622058	0.324668	0.0477413	0.207364	-0.419697	-0.260039	-0.245713	-0.44592	-0.292427	-0.259662	-0.260039	-0.0385477	-0.0301312	0.14917	-0.310473	0.0811511	0.746122	0.141373	0.0021072	0.126641	0.0532517	0.393126	0.00265381	0.513237	-0.0238293	0.142045	0.0919204	0.354362	0.411377	0.233364	0.238988	0.90535	0.140426	0.66383	0.235559	-0.437331	0.528106	0.290603	-0.3273
OTU102	-0.270924	-0.660083	-0.819294	-0.552838	-0.442807	-0.368139	0.829468	-0.976912	-0.901529	0.290328	-0.752924	-0.702436	-0.60144	-0.347809	-0.0304431	0.317039	0.829468	0.134255	0.414233	-0.442807	0.317039	-0.608477	-0.388926	-0.434583	0.837506	-0.316981	-0.631528	-0.443553	-0.410203	-0.356158	-0.34089	-0.845444	-0.266482	-0.595454	-0.214999	-0.397857	-0.309063	-0.498558	-0.52551	-0.493209	-0.482083	-0.591969	-0.588995	-0.355473	-0.750568	0.046936	-0.879042	-0.872697	-0.0223275
OTU108	-0.372283	-0.739147	-0.884968	-0.652379	-0.47797	-0.480382	0.887701	-0.995873	-0.867856	0.1572	-0.751772	-0.678321	-0.689725	-0.439368	-0.160202	0.200898	0.887701	-0.0017208	0.301919	-0.47797	0.200898	-0.709921	-0.500005	-0.51124	0.887696	-0.414225	-0.62398	-0.529248	-0.509831	-0.445041	-0.437269	-0.885759	-0.364861	-0.615824	-0.313065	-0.48311	-0.398976	-0.556694	-0.578285	-0.569191	-0.553388	-0.561413	-0.680312	-0.345444	-0.82412	-0.0859007	-0.906122	-0.828163	-0.152502
OTU112	-0.556557	-0.880192	-0.984314	-0.81611	-0.352285	-0.676831	0.985082	-0.94598	-0.684355	-0.128185	-0.734438	-0.64167	-0.872048	-0.663708	-0.359601	-0.119964	0.985082	-0.260986	-0.015285	-0.352285	-0.119964	-0.88075	-0.703295	-0.627365	0.982745	-0.606521	-0.651955	-0.677467	-0.667289	-0.613281	-0.610063	-0.923418	-0.537879	-0.645022	-0.483434	-0.63603	-0.564842	-0.67314	-0.694486	-0.708069	-0.676762	-0.607764	-0.84412	-0.372168	-0.957581	-0.309007	-0.964824	-0.605348	-0.388345
OTU122	-0.566601	-0.232156	0.113784	-0.238635	-0.258175	-0.360356	-0.251559	0.22198	0.0401962	-0.299072	-0.427899	0.793475	0.291915	-0.444632	-0.416397	-0.257555	-0.251559	-0.346559	-0.290526	-0.258175	-0.257555	0.128858	-0.329682	-0.592428	-0.264095	-0.540491	-0.51022	-0.522489	-0.460542	-0.576203	-0.54542	-0.179965	-0.596637	-0.602387	-0.636483	-0.568121	-0.615055	-0.591388	-0.569521	-0.520174	-0.565358	-0.319887	-0.240206	-0.775455	0.0185793	-0.407953	0.00101271	0.249857	-0.421441
OTU126	-0.567952	-0.222848	0.125303	-0.235764	-0.26787	-0.362141	-0.264619	0.235905	0.0551398	-0.315568	-0.407606	0.811186	0.298512	-0.43783	-0.431442	-0.266569	-0.264619	-0.36215	-0.301158	-0.26787	-0.266569	0.131516	-0.330071	-0.588956	-0.279394	-0.5388	-0.486388	-0.518589	-0.460926	-0.573266	-0.544747	-0.165057	-0.598199	-0.586973	-0.639356	-0.564595	-0.61368	-0.580885	-0.556903	-0.513109	-0.558531	-0.289579	-0.234007	-0.756898	0.0298525	-0.423613	0.0217854	0.262301	-0.433219
OTU127	-0.562192	-0.226926	0.118998	-0.233368	-0.256623	-0.355367	-0.256623	0.225929	0.0420559	-0.295895	-0.424652	0.795438	0.297116	-0.439787	-0.412528	-0.25449	-0.256623	-0.342858	-0.287946	-0.256623	-0.25449	0.134275	-0.324583	-0.588222	-0.269047	-0.535897	-0.507192	-0.517888	-0.455827	-0.571743	-0.540889	-0.175375	-0.592366	-0.599034	-0.632438	-0.563663	-0.61078	-0.587191	-0.565303	-0.515584	-0.560988	-0.317322	-0.234909	-0.773525	0.0239334	-0.404184	0.00562524	0.251022	-0.417312
OTU167	-0.568179	-0.217595	0.1316	-0.233843	-0.271733	-0.362676	-0.271575	0.243742	0.0637985	-0.324299	-0.396367	0.820085	0.301838	-0.434122	-0.438852	-0.271733	-0.271575	-0.370176	-0.30719	-0.271733	-0.271733	0.133064	-0.329933	-0.586476	-0.287459	-0.537511	-0.473544	-0.516006	-0.460566	-0.571244	-0.543895	-0.156692	-0.598489	-0.578251	-0.640311	-0.562216	-0.612443	-0.574863	-0.549825	-0.508894	-0.554379	-0.273774	-0.230402	-0.746729	0.0359738	-0.431461	0.0328917	0.269585	-0.439086
OTU178	-0.556749	-0.225521	0.119083	-0.229204	-0.255362	-0.349103	-0.256189	0.221721	0.0337755	-0.283245	-0.43134	0.789901	0.300801	-0.436144	-0.401981	-0.243784	-0.256189	-0.330899	-0.276962	-0.255362	-0.243784	0.139061	-0.318604	-0.585986	-0.267736	-0.531276	-0.514379	-0.514931	-0.451055	-0.568141	-0.536332	-0.178269	-0.58716	-0.60316	-0.626946	-0.560575	-0.606779	-0.587451	-0.566292	-0.513945	-0.559708	-0.326444	-0.231916	-0.77954	0.0247667	-0.392966	0.00124953	0.242752	-0.407086
OTU227	-0.563573	-0.226047	0.120445	-0.233933	-0.258492	-0.356974	-0.258411	0.228498	0.0455416	-0.300668	-0.42067	0.798985	0.297249	-0.439622	-0.416814	-0.257766	-0.258411	-0.347425	-0.291487	-0.258492	-0.257766	0.13359	-0.325931	-0.58834	-0.271333	-0.536682	-0.502557	-0.518071	-0.456971	-0.572168	-0.541822	-0.172909	-0.593737	-0.596231	-0.634046	-0.563916	-0.611502	-0.585811	-0.563477	-0.515064	-0.560438	-0.311319	-0.234769	-0.769839	0.0252146	-0.408659	0.00925655	0.254167	-0.421046
OTU250	-0.56345	-0.226836	0.119474	-0.234164	-0.257275	-0.356829	-0.257275	0.227473	0.0445612	-0.299418	-0.422284	0.79741	0.296568	-0.44031	-0.415503	-0.257275	-0.257275	-0.346181	-0.290863	-0.257275	-0.257275	0.133324	-0.325924	-0.588555	-0.269987	-0.536846	-0.504572	-0.518368	-0.456891	-0.572409	-0.541863	-0.174083	-0.593579	-0.597444	-0.63377	-0.564188	-0.6116	-0.586675	-0.564536	-0.515637	-0.560969	-0.314011	-0.235305	-0.771387	0.0242294	-0.407338	0.00748479	0.253418	-0.420082
OTU263	-0.562243	-0.227632	0.118224	-0.233641	-0.254271	-0.355457	-0.255615	0.22576	0.0424753	-0.295733	-0.425473	0.79408	0.296057	-0.440878	-0.41162	-0.255347	-0.255615	-0.342439	-0.288712	-0.254271	-0.255347	0.133805	-0.324848	-0.588222	-0.267818	-0.536268	-0.508698	-0.518129	-0.455749	-0.572052	-0.541024	-0.175963	-0.592324	-0.599648	-0.632282	-0.563912	-0.610944	-0.587849	-0.566163	-0.51605	-0.561335	-0.319775	-0.235484	-0.774628	0.0229976	-0.403429	0.00423622	0.251718	-0.416932
OTU272	-0.559953	-0.228349	0.116627	-0.232482	-0.253698	-0.352793	-0.253698	0.221728	0.0363998	-0.288219	-0.431019	0.789667	0.296853	-0.440015	-0.405661	-0.249187	-0.253698	-0.335525	-0.28221	-0.253698	-0.249187	0.135321	-0.322424	-0.588014	-0.265329	-0.534612	-0.514572	-0.517578	-0.453989	-0.571033	-0.539371	-0.179354	-0.590142	-0.603494	-0.62983	-0.563231	-0.60959	-0.589368	-0.568193	-0.516398	-0.561847	-0.326883	-0.235146	-0.779352	0.0218441	-0.397004	-0.000219887	0.245888	-0.411314
OTU287	-0.919353	-0.850674	-0.625473	-0.824005	-0.418544	-0.840679	0.512077	-0.454487	-0.369502	-0.449226	-0.841946	0.22185	-0.435643	-0.903845	-0.674627	-0.417071	0.512077	-0.570831	-0.370336	-0.418544	-0.417071	-0.573121	-0.835746	-0.961671	0.497738	-0.933829	-0.864936	-0.951277	-0.900267	-0.957951	-0.933979	-0.796782	-0.926746	-0.941712	-0.920978	-0.961322	-0.955871	-0.987858	-0.98339	-0.965122	-0.974457	-0.681009	-0.842501	-0.887907	-0.696767	-0.641352	-0.681924	-0.131065	-0.709741
OTU314	0.787993	0.826883	0.677424	0.768849	0.638727	0.723022	-0.568363	0.677927	0.698392	0.143324	0.962205	-0.0596307	0.378332	0.737746	0.509412	0.0592771	-0.568363	0.318322	-0.00133445	0.638727	0.0592771	0.531545	0.713927	0.918394	-0.554013	0.799119	0.909267	0.880211	0.823114	0.850802	0.824353	0.899303	0.804855	0.990997	0.79272	0.876209	0.843467	0.944174	0.941971	0.907119	0.928297	0.692485	0.788357	0.881335	0.700702	0.439404	0.764687	0.501072	0.50214
OTU324	0.0184512	0.243381	0.232895	0.057392	-0.249606	-0.0472372	-0.250131	0.297472	0.39669	-0.460304	0.633364	0.313675	0.0521198	0.222656	-0.403591	-0.250131	-0.250131	-0.431701	-0.282786	-0.249606	-0.250131	-0.0303498	-0.014929	0.166779	-0.314121	0.0984576	0.757419	0.158407	0.0189481	0.144234	0.0707997	0.403733	0.020794	0.528004	-0.00532263	0.15953	0.109989	0.370887	0.427278	0.249935	0.255965	0.911405	0.153922	0.677829	0.244424	-0.421672	0.534769	0.288934	-0.311296
OTU325	0.018269	0.243195	0.232734	0.0572069	-0.249964	-0.0474034	-0.250012	0.297236	0.396391	-0.460276	0.633111	0.313722	0.0520845	0.222552	-0.403738	-0.250012	-0.250012	-0.431748	-0.282651	-0.249964	-0.250012	-0.0304627	-0.0150822	0.166536	-0.314018	0.0982901	0.757237	0.158194	0.0187354	0.144042	0.0706064	0.403489	0.0205998	0.52775	-0.00551783	0.159322	0.109793	0.370672	0.427074	0.249723	0.255738	0.911342	0.153747	0.677647	0.244277	-0.421783	0.534609	0.288665	-0.311403
OTU335	0.899729	0.705637	0.525376	0.820498	0.627414	0.898773	-0.409284	0.312231	0.116542	0.794383	0.364031	-0.356351	0.482223	0.739249	0.985968	0.597102	-0.409284	0.900717	0.565458	0.627414	0.597102	0.673279	0.872546	0.829508	-0.344994	0.856515	0.274355	0.834492	0.89808	0.842588	0.878992	0.534483	0.901678	0.52544	0.909236	0.836632	0.860839	0.697334	0.651519	0.7785	0.777364	-0.0207738	0.764443	0.317362	0.577043	0.96312	0.332649	-0.0250969	0.948797
OTU336	0.474749	0.427665	0.362779	0.471535	0.999991	0.448158	-0.249696	0.544534	0.685363	0.039764	0.506991	-0.201491	0.0787718	0.219762	0.488753	-0.249868	-0.249696	0.231159	-0.28247	0.999991	-0.249868	0.302986	0.406388	0.597799	-0.192474	0.416303	0.291676	0.520447	0.554197	0.469112	0.490893	0.540035	0.505557	0.535881	0.514871	0.506667	0.488813	0.473608	0.431362	0.494432	0.532605	-0.0577475	0.420148	0.312895	0.322447	0.396706	0.285252	0.634609	0.358927
OTU337	0.473308	0.42684	0.362968	0.471013	1	0.447437	-0.250222	0.544963	0.68509	0.0397304	0.504927	-0.199693	0.0796911	0.218271	0.488441	-0.250222	-0.250222	0.231012	-0.282888	1	-0.250222	0.303639	0.405693	0.596072	-0.19291	0.414792	0.289091	0.518924	0.553099	0.467434	0.489436	0.539121	0.50403	0.53349	0.513268	0.505	0.48708	0.471507	0.42922	0.492756	0.530793	-0.0601487	0.419446	0.309643	0.322327	0.396416	0.284573	0.635098	0.358412
OTU574	-0.747988	-0.958614	-0.942901	-0.893602	-0.46591	-0.793193	0.89368	-0.882332	-0.699521	-0.20532	-0.90083	-0.364399	-0.754656	-0.807031	-0.492504	-0.177432	0.89368	-0.360137	-0.0839517	-0.46591	-0.177432	-0.824345	-0.807957	-0.837026	0.886957	-0.788014	-0.841822	-0.858449	-0.824614	-0.810685	-0.795743	-0.995473	-0.741362	-0.868488	-0.701112	-0.832573	-0.776128	-0.882736	-0.896346	-0.889598	-0.876211	-0.725375	-0.92242	-0.655495	-0.946471	-0.435411	-0.968791	-0.547912	-0.519013
ZOTU1	-0.64192	-0.914069	-0.996037	-0.882657	-0.308909	-0.773671	0.993867	-0.87405	-0.536589	-0.323541	-0.646721	-0.579132	-0.94772	-0.746235	-0.500973	-0.311219	0.993867	-0.437798	-0.209724	-0.308909	-0.311219	-0.95927	-0.7998	-0.660488	0.983481	-0.68669	-0.575631	-0.727324	-0.737027	-0.676	-0.683059	-0.885904	-0.617455	-0.594108	-0.56527	-0.688835	-0.630747	-0.683831	-0.698669	-0.742806	-0.703313	-0.524991	-0.899926	-0.308019	-0.986162	-0.46534	-0.923436	-0.44989	-0.538244
ZOTU3	-0.823524	-0.991944	-0.966503	-0.963551	-0.353199	-0.894864	0.924867	-0.792467	-0.492765	-0.442441	-0.765911	-0.341238	-0.878461	-0.900967	-0.63748	-0.427618	0.924867	-0.564606	-0.336158	-0.353199	-0.427618	-0.933314	-0.913401	-0.840562	0.911735	-0.862665	-0.728972	-0.891296	-0.882306	-0.859238	-0.856896	-0.93518	-0.806291	-0.769985	-0.765546	-0.867309	-0.824934	-0.866604	-0.875809	-0.905837	-0.877542	-0.630163	-0.98257	-0.54036	-0.989781	-0.603575	-0.925787	-0.339343	-0.682979
ZOTU4	-0.686882	-0.271816	0.0746309	-0.361446	-0.299953	-0.530114	-0.215459	0.295451	0.257275	-0.650067	-0.200508	0.866686	0.132967	-0.518639	-0.70622	-0.546088	-0.215459	-0.678425	-0.581374	-0.299953	-0.546088	-0.0511341	-0.493499	-0.617196	-0.25474	-0.637907	-0.250955	-0.575595	-0.576512	-0.640291	-0.642513	-0.0993862	-0.70694	-0.432016	-0.750395	-0.618958	-0.686635	-0.537797	-0.495479	-0.533336	-0.56312	-0.013418	-0.326291	-0.517942	-0.0307199	-0.7157	0.112279	0.444952	-0.697585
ZOTU12	-0.815126	-0.987627	-0.97668	-0.969086	-0.402643	-0.897692	0.935386	-0.816347	-0.512831	-0.445793	-0.741376	-0.35541	-0.890128	-0.876037	-0.655823	-0.408801	0.935386	-0.574063	-0.315788	-0.402643	-0.408801	-0.951996	-0.914072	-0.831361	0.917231	-0.848897	-0.683724	-0.881464	-0.883201	-0.844681	-0.848098	-0.933354	-0.798058	-0.74252	-0.757123	-0.854523	-0.811096	-0.842185	-0.847831	-0.890869	-0.862289	-0.569801	-0.981163	-0.487273	-0.992359	-0.618286	-0.913929	-0.372545	-0.689963
ZOTU21	-0.456003	-0.601069	-0.611426	-0.571939	0.448922	-0.551743	0.655565	-0.254726	0.182057	-0.528846	-0.23502	-0.40814	-0.795673	-0.708779	-0.330195	-0.722105	0.655565	-0.482834	-0.666348	0.448922	-0.722105	-0.682529	-0.598638	-0.337085	0.678508	-0.529098	-0.366276	-0.45363	-0.439171	-0.472378	-0.463807	-0.408793	-0.412959	-0.246726	-0.371235	-0.444049	-0.429698	-0.430878	-0.464372	-0.472479	-0.411963	-0.528052	-0.616819	-0.189232	-0.674381	-0.379448	-0.583965	0.285679	-0.471859
ZOTU34	-0.536674	-0.86202	-0.980535	-0.808633	-0.213073	-0.678969	0.998991	-0.880743	-0.547036	-0.218168	-0.6288	-0.684717	-0.940254	-0.679575	-0.370312	-0.242145	0.998991	-0.320587	-0.138597	-0.213073	-0.242145	-0.917739	-0.712095	-0.566069	0.999302	-0.592953	-0.57072	-0.638506	-0.637893	-0.582845	-0.584078	-0.857687	-0.509503	-0.545413	-0.451938	-0.596987	-0.530816	-0.614994	-0.639181	-0.664794	-0.621831	-0.570296	-0.8373	-0.275356	-0.962251	-0.33725	-0.935345	-0.477456	-0.418796
ZOTU37	-0.786658	-0.97929	-0.984253	-0.95641	-0.36154	-0.878585	0.951936	-0.821474	-0.503779	-0.431504	-0.724768	-0.402514	-0.910654	-0.864114	-0.625591	-0.407815	0.951936	-0.553594	-0.312978	-0.36154	-0.407815	-0.958337	-0.898171	-0.800046	0.936756	-0.824817	-0.671615	-0.855955	-0.857318	-0.818007	-0.821054	-0.925022	-0.76721	-0.7165	-0.723526	-0.827294	-0.781362	-0.817708	-0.826408	-0.867605	-0.835704	-0.577329	-0.971484	-0.460316	-0.99768	-0.590666	-0.92263	-0.370594	-0.665301
ZOTU55	-0.635137	-0.906304	-0.99342	-0.879791	-0.310998	-0.771875	0.992814	-0.870092	-0.526002	-0.333637	-0.624412	-0.582972	-0.953026	-0.736328	-0.507396	-0.316691	0.992814	-0.446369	-0.21543	-0.310998	-0.316691	-0.96425	-0.797691	-0.648957	0.980914	-0.67831	-0.549134	-0.717355	-0.731693	-0.665705	-0.675178	-0.873913	-0.610058	-0.572272	-0.557893	-0.678158	-0.620708	-0.667011	-0.680712	-0.730426	-0.689951	-0.497365	-0.894534	-0.2794	-0.982085	-0.4725	-0.910889	-0.444823	-0.542495
ZOTU65	-0.348169	0.127292	0.459211	0.0286445	-0.093259	-0.168252	-0.575956	0.632109	0.497185	-0.491133	0.127191	0.978811	0.460356	-0.169864	-0.439179	-0.413495	-0.575956	-0.459125	-0.485169	-0.093259	-0.413495	0.31337	-0.127865	-0.260546	-0.606582	-0.288694	0.047287	-0.206787	-0.209889	-0.287518	-0.289694	0.290058	-0.371998	-0.101811	-0.42988	-0.260016	-0.345196	-0.179278	-0.136345	-0.160242	-0.197195	0.222404	0.067721	-0.287795	0.359183	-0.468687	0.479292	0.623608	-0.423372
ZOTU101	0.385027	0.51805	0.529215	0.481247	0.906033	0.379029	-0.448856	0.779404	0.92788	-0.231992	0.725918	0.121061	0.186662	0.231309	0.249398	-0.441054	-0.448856	-0.0239259	-0.499484	0.906033	-0.441054	0.351786	0.35604	0.577026	-0.418497	0.364174	0.527957	0.507654	0.497663	0.432468	0.431091	0.722719	0.411696	0.66713	0.399999	0.48179	0.428665	0.533881	0.518782	0.520781	0.553182	0.265952	0.468298	0.448407	0.467344	0.144017	0.550897	0.876491	0.149328
ZOTU165	0.646066	0.638336	0.55547	0.666693	-0.307365	0.710156	-0.556522	0.131036	-0.309786	0.785319	0.186764	0.114481	0.75059	0.813142	0.599492	0.908807	-0.556522	0.745144	0.867878	-0.307365	0.908807	0.705526	0.740747	0.484526	-0.556702	0.690881	0.306441	0.589834	0.600498	0.627757	0.632953	0.373404	0.608612	0.280095	0.583442	0.591617	0.603999	0.519068	0.530525	0.580817	0.528031	0.371096	0.684318	0.216314	0.64426	0.652924	0.463968	-0.4462	0.720437
ZOTU167	-0.796451	-0.916996	-0.878041	-0.910093	-0.0690503	-0.880071	0.858387	-0.57701	-0.175779	-0.626138	-0.559587	-0.308224	-0.918465	-0.930043	-0.659687	-0.677386	0.858387	-0.683416	-0.598573	-0.0690503	-0.677386	-0.924513	-0.907632	-0.732917	0.851245	-0.843892	-0.588692	-0.816826	-0.817583	-0.811393	-0.813037	-0.762445	-0.766886	-0.596463	-0.727344	-0.800353	-0.776572	-0.767253	-0.77987	-0.822823	-0.778503	-0.56558	-0.931096	-0.414553	-0.929626	-0.662991	-0.807529	-0.0237553	-0.744996
ZOTU204	0.747209	0.538833	0.36328	0.648442	-0.0526205	0.768793	-0.311338	-0.065938	-0.437735	0.98468	0.0327752	-0.283964	0.551318	0.760122	0.845561	0.980057	-0.311338	0.957027	0.967371	-0.0526205	0.980057	0.604105	0.770989	0.551726	-0.277966	0.741945	0.10239	0.624454	0.677013	0.678825	0.70681	0.223039	0.723289	0.214962	0.724968	0.639	0.685311	0.488779	0.466267	0.574992	0.540797	0.0234869	0.620656	0.139229	0.46413	0.89515	0.182676	-0.575972	0.909248
ZOTU276	-0.432582	0.0424474	0.351437	-0.0919258	-0.277855	-0.286767	-0.477234	0.518781	0.428516	-0.593159	0.141378	0.955621	0.349106	-0.203117	-0.597191	-0.4426	-0.477234	-0.588162	-0.504154	-0.277855	-0.4426	0.167997	-0.239746	-0.33365	-0.526859	-0.357295	0.122822	-0.282589	-0.31992	-0.351176	-0.371956	0.219877	-0.455595	-0.0945439	-0.511823	-0.327335	-0.410711	-0.202229	-0.146589	-0.217859	-0.251847	0.362826	-0.0305329	-0.186902	0.265297	-0.615515	0.449942	0.537472	-0.551809
ZOTU290	-0.447649	0.0265	0.355714	-0.089399	-0.213404	-0.284449	-0.482465	0.537217	0.436893	-0.573932	0.0851335	0.967191	0.363672	-0.243976	-0.563858	-0.456671	-0.482465	-0.563376	-0.519099	-0.213404	-0.456671	0.192384	-0.240874	-0.355614	-0.523935	-0.381385	0.0371543	-0.304291	-0.323309	-0.378275	-0.389299	0.201027	-0.470846	-0.151662	-0.526667	-0.352909	-0.436028	-0.249598	-0.200036	-0.248992	-0.283968	0.255465	-0.0397416	-0.281028	0.259525	-0.585605	0.416103	0.566968	-0.53515
ZOTU293	0.0515967	0.446301	0.584176	0.278573	0.200125	0.0888903	-0.609036	0.792783	0.845257	-0.559922	0.754579	0.661001	0.333222	0.186696	-0.298631	-0.489962	-0.609036	-0.439213	-0.566894	0.200125	-0.489962	0.29257	0.116183	0.256199	-0.646756	0.116724	0.710903	0.247072	0.158976	0.172366	0.127438	0.692439	0.053331	0.571384	0.00718085	0.2137	0.124992	0.39414	0.439665	0.326727	0.327073	0.764084	0.347398	0.482768	0.523921	-0.366537	0.778446	0.80849	-0.277245
ZOTU302	-0.722641	-0.312874	0.00195619	-0.436309	-0.271191	-0.612631	-0.12934	0.285069	0.355019	-0.812014	-0.0830317	0.799164	-0.0185171	-0.561009	-0.820649	-0.695863	-0.12934	-0.826043	-0.725014	-0.271191	-0.695863	-0.190753	-0.579169	-0.601872	-0.177936	-0.670746	-0.119537	-0.586439	-0.619556	-0.651885	-0.670817	-0.0805911	-0.73288	-0.324363	-0.771436	-0.623873	-0.695121	-0.494104	-0.446904	-0.528165	-0.543238	0.112601	-0.387788	-0.350915	-0.103143	-0.84137	0.117691	0.52158	-0.814427
ZOTU333	-0.209482	0.212241	0.394167	0.0274382	-0.23762	-0.155232	-0.47373	0.542514	0.543978	-0.6129	0.490727	0.764249	0.271493	0.0318167	-0.549762	-0.421843	-0.47373	-0.578466	-0.482565	-0.23762	-0.421843	0.128882	-0.110329	-0.0568754	-0.53612	-0.121107	0.532956	-0.0336876	-0.132385	-0.0884407	-0.140791	0.418099	-0.22087	0.287138	-0.270724	-0.0624104	-0.144038	0.130771	0.194184	0.0561045	0.0401635	0.742717	0.116346	0.292847	0.344718	-0.578094	0.617197	0.545244	-0.477798
ZOTU357	0.366463	0.574364	0.611434	0.501592	0.799512	0.370698	-0.54897	0.856549	0.979852	-0.304323	0.812917	0.264941	0.265871	0.277638	0.159283	-0.456666	-0.54897	-0.100476	-0.526336	0.799512	-0.456666	0.393683	0.359283	0.573668	-0.533195	0.367174	0.642083	0.516445	0.484976	0.436607	0.423663	0.797909	0.388161	0.722516	0.366101	0.486946	0.420858	0.57449	0.573757	0.547551	0.573302	0.437027	0.509202	0.517111	0.548899	0.055748	0.677662	0.919553	0.0859032
ZOTU362	0.375121	0.610292	0.638809	0.509002	0.690787	0.369167	-0.583184	0.862363	0.978174	-0.336479	0.887306	0.309019	0.289438	0.336272	0.10085	-0.435373	-0.583184	-0.141782	-0.508308	0.690787	-0.435373	0.392473	0.36564	0.589921	-0.580186	0.39236	0.755333	0.539004	0.484095	0.4633	0.437771	0.838111	0.394386	0.787487	0.36794	0.511755	0.441325	0.629787	0.63993	0.584651	0.607788	0.593874	0.534681	0.620414	0.586284	0.00272518	0.752984	0.895599	0.0541965
ZOTU450	0.93714	0.76535	0.576918	0.861616	0.332866	0.946911	-0.485001	0.242399	-0.0625734	0.911755	0.349119	-0.274881	0.617637	0.880307	0.975003	0.818296	-0.485001	0.971612	0.783195	0.332866	0.818296	0.746728	0.938083	0.819944	-0.438069	0.921699	0.341163	0.861344	0.907784	0.887752	0.914202	0.528527	0.925443	0.517012	0.924316	0.867504	0.894698	0.73795	0.707813	0.816469	0.797488	0.14436	0.827998	0.358412	0.657439	0.981256	0.408138	-0.232317	0.99781
ZOTU502	0.637225	0.54585	0.442691	0.612706	0.974828	0.615792	-0.319533	0.526164	0.581749	0.257954	0.512249	-0.259564	0.203426	0.389626	0.670713	-0.0280011	-0.319533	0.44109	-0.0634046	0.974828	-0.0280011	0.436181	0.575266	0.715726	-0.255869	0.578838	0.315706	0.655746	0.700172	0.617046	0.644471	0.586861	0.662242	0.580878	0.671568	0.645314	0.637677	0.580087	0.533656	0.619478	0.649451	-0.0462287	0.556267	0.343899	0.425459	0.590775	0.327054	0.500036	0.557325
ZOTU523	0.479965	0.433612	0.368645	0.477662	0.999967	0.454185	-0.255537	0.547999	0.685559	0.0448675	0.509615	-0.199205	0.0854886	0.225913	0.493622	-0.244447	-0.255537	0.236472	-0.277567	0.999967	-0.244447	0.309625	0.412616	0.602228	-0.19822	0.421808	0.294471	0.525592	0.559547	0.474257	0.496151	0.54455	0.510516	0.538835	0.519554	0.511682	0.49372	0.478093	0.435901	0.499511	0.537302	-0.054992	0.426329	0.314405	0.328668	0.4017	0.290183	0.633969	0.364388
ZOTU530	0.803654	0.52423	0.305793	0.655126	0.163939	0.793927	-0.220042	-0.0728216	-0.3624	0.983733	0.0672784	-0.457168	0.430904	0.729886	0.930914	0.903204	-0.220042	0.9876	0.898796	0.163939	0.903204	0.545947	0.780258	0.630657	-0.171682	0.774742	0.0953148	0.673388	0.734445	0.72556	0.758801	0.230081	0.791549	0.275588	0.805087	0.691933	0.745686	0.528259	0.490815	0.612453	0.594374	-0.0740842	0.609705	0.187886	0.402854	0.963733	0.111327	-0.508102	0.956317
[truncated: 1 more columns]
