# Supplementary material for: Dynamics of Microbial Communities, Flavor, and Physicochemical Properties during Ziziphus jujube Vinegar Fermentation: Correlation between Microorganisms and Metabolites
Source: Foods. 2022 Oct 24;11(21):3334. doi: 10.3390/foods11213334 (PMC9655239; doi:10.3390/foods11213334)
Supplement: Supplementary file 1 [file foods-11-03334-s001.zip › Table S4 Microorganisms with an average relative abundance 1% at least at one stage..xls]

## Sheet: Bacteria
Bacteria
(average relative abundance > 1% in at least one stage)
OTU ID	taxonomy
OTU5	d__Bacteria;k__norank_d__Bacteria;p__Actinobacteriota;c__Actinobacteria;o__Pseudonocardiales;f__Pseudonocardiaceae;g__Saccharopolyspora;s__Saccharopolyspora_rectivirgula_g__Saccharopolyspora
OTU9	d__Bacteria;k__norank_d__Bacteria;p__Firmicutes;c__Bacilli;o__Bacillales;f__Bacillaceae;g__Bacillus;s__Bacillus_subtilis_subsp._subtilis_str._168
OTU11	d__Bacteria;k__norank_d__Bacteria;p__Actinobacteriota;c__Actinobacteria;o__Pseudonocardiales;f__Pseudonocardiaceae;g__norank_f__Pseudonocardiaceae;s__Saccharopolyspora_rectivirgula_g__norank
OTU19	d__Bacteria;k__norank_d__Bacteria;p__Firmicutes;c__Bacilli;o__Bacillales;f__Bacillaceae;g__Bacillus;s__unclassified_g__Bacillus
OTU24	d__Bacteria;k__norank_d__Bacteria;p__Proteobacteria;c__Gammaproteobacteria;o__Enterobacterales;f__Erwiniaceae;g__Pantoea;s__Pantoea_ananatis
OTU31	d__Bacteria;k__norank_d__Bacteria;p__Firmicutes;c__Bacilli;o__Bacillales;f__Bacillaceae;g__Virgibacillus;s__uncultured_bacterium_g__Virgibacillus
OTU33	d__Bacteria;k__norank_d__Bacteria;p__Proteobacteria;c__Alphaproteobacteria;o__Sphingomonadales;f__Sphingomonadaceae;g__Sphingomonas;s__unclassified_g__Sphingomonas
OTU47	d__Bacteria;k__norank_d__Bacteria;p__Actinobacteriota;c__Actinobacteria;o__Pseudonocardiales;f__Pseudonocardiaceae;g__Saccharopolyspora;s__unclassified_g__Saccharopolyspora
OTU48	d__Bacteria;k__norank_d__Bacteria;p__Firmicutes;c__Bacilli;o__Lactobacillales;f__Lactobacillaceae;g__Lactobacillus;s__Lactobacillus_brevis_g__Lactobacillus
OTU102	d__Bacteria;k__norank_d__Bacteria;p__Firmicutes;c__Bacilli;o__Bacillales;f__Sporolactobacillaceae;g__Scopulibacillus;s__Bacillus_sp._MT03
OTU108	d__Bacteria;k__norank_d__Bacteria;p__Firmicutes;c__Bacilli;o__Thermoactinomycetales;f__Thermoactinomycetaceae;g__Kroppenstedtia;s__uncultured_Kroppenstedtia_sp._g__Kroppenstedtia
OTU112	d__Bacteria;k__norank_d__Bacteria;p__Firmicutes;c__Bacilli;o__Bacillales;f__Bacillaceae;g__Oceanobacillus;s__Oceanobacillus_caeni
OTU122	d__Bacteria;k__norank_d__Bacteria;p__Proteobacteria;c__Gammaproteobacteria;o__Enterobacterales;f__Erwiniaceae;g__Pantoea;s__Pantoea_ananatis
OTU126	d__Bacteria;k__norank_d__Bacteria;p__Actinobacteriota;c__Actinobacteria;o__Micrococcales;f__Microbacteriaceae;g__Curtobacterium;s__unclassified_g__Curtobacterium
OTU127	d__Bacteria;k__norank_d__Bacteria;p__Proteobacteria;c__Alphaproteobacteria;o__Rhizobiales;f__Rhizobiaceae;g__Aureimonas;s__uncultured_bacterium_g__Aureimonas
OTU167	d__Bacteria;k__norank_d__Bacteria;p__Proteobacteria;c__Alphaproteobacteria;o__Rickettsiales;f__Mitochondria;g__norank_f__Mitochondria;s__unclassified_g__norank_f__Mitochondria
OTU178	d__Bacteria;k__norank_d__Bacteria;p__Proteobacteria;c__Alphaproteobacteria;o__Rhizobiales;f__Beijerinckiaceae;g__Methylobacterium-Methylorubrum;s__Methylobacterium_brachiatum
OTU227	d__Bacteria;k__norank_d__Bacteria;p__Cyanobacteria;c__Cyanobacteriia;o__Chloroplast;f__norank_o__Chloroplast;g__norank_f__norank_o__Chloroplast;s__unclassified_g__norank_f__norank_o__Chloroplast
OTU250	d__Bacteria;k__norank_d__Bacteria;p__Proteobacteria;c__Gammaproteobacteria;o__Xanthomonadales;f__Xanthomonadaceae;g__Xanthomonas;s__unclassified_g__Xanthomonas
OTU263	d__Bacteria;k__norank_d__Bacteria;p__Proteobacteria;c__Alphaproteobacteria;o__Rhizobiales;f__Rhizobiaceae;g__Allorhizobium-Neorhizobium-Pararhizobium-Rhizobium;s__Agrobacterium_larrymoorei
OTU272	d__Bacteria;k__norank_d__Bacteria;p__Proteobacteria;c__Alphaproteobacteria;o__Rhizobiales;f__Beijerinckiaceae;g__Methylobacterium-Methylorubrum;s__Methylobacterium_aquaticum
OTU287	d__Bacteria;k__norank_d__Bacteria;p__Firmicutes;c__Bacilli;o__Staphylococcales;f__Staphylococcaceae;g__Staphylococcus;s__unclassified_g__Staphylococcus
OTU314	d__Bacteria;k__norank_d__Bacteria;p__Proteobacteria;c__Alphaproteobacteria;o__Acetobacterales;f__Acetobacteraceae;g__Acetobacter;s__unclassified_g__Acetobacter
OTU324	d__Bacteria;k__norank_d__Bacteria;p__Firmicutes;c__Bacilli;o__Lactobacillales;f__Lactobacillaceae;g__Lactobacillus;s__Lactobacillus_zymae
OTU325	d__Bacteria;k__norank_d__Bacteria;p__Firmicutes;c__Bacilli;o__Lactobacillales;f__Lactobacillaceae;g__Lactobacillus;s__Lactobacillus_zymae
OTU335	d__Bacteria;k__norank_d__Bacteria;p__Firmicutes;c__Bacilli;o__Lactobacillales;f__Lactobacillaceae;g__Lactobacillus;s__Lactobacillus_acetotolerans
OTU336	d__Bacteria;k__norank_d__Bacteria;p__Firmicutes;c__Bacilli;o__Lactobacillales;f__Lactobacillaceae;g__Lactobacillus;s__unclassified_g__Lactobacillus
OTU337	d__Bacteria;k__norank_d__Bacteria;p__Firmicutes;c__Bacilli;o__Lactobacillales;f__Lactobacillaceae;g__Lactobacillus;s__unclassified_g__Lactobacillus
OTU574	d__Bacteria;k__norank_d__Bacteria;p__Firmicutes;c__Bacilli;o__Bacillales;f__Bacillaceae;g__Oceanobacillus;s__unclassified_g__Oceanobacillus

## Sheet: Fungi
Fungi
(average relative abundance > 1% in at least one stage)
OTU ID	taxonomy
ZOTU1	d__Eukaryota;k__Fungi;p__Ascomycota;c__Eurotiomycetes;o__Eurotiales;f__Aspergillaceae;g__Aspergillus;s__Aspergillus_fumigatus
ZOTU3	d__Eukaryota;k__Fungi;p__Ascomycota;c__Eurotiomycetes;o__Eurotiales;f__Aspergillaceae;g__Aspergillus;s__Aspergillus_halophilicus
ZOTU4	d__Eukaryota;k__Fungi;p__Ascomycota;c__Eurotiomycetes;o__Eurotiales;f__Aspergillaceae;g__Aspergillus;s__Aspergillus_penicillioides
ZOTU12	d__Eukaryota;k__Fungi;p__Ascomycota;c__Eurotiomycetes;o__Eurotiales;f__Trichocomaceae;g__Thermomyces;s__Thermomyces_lanuginosus
ZOTU21	d__Eukaryota;k__Fungi;p__Ascomycota;c__Eurotiomycetes;o__Eurotiales;f__Aspergillaceae;g__Xeromyces;s__Xeromyces_bisporus
ZOTU34	d__Eukaryota;k__Fungi;p__Ascomycota;c__Eurotiomycetes;o__Eurotiales;f__Aspergillaceae;g__Monascus;s__Monascus_pilosus
ZOTU37	d__Eukaryota;k__Fungi;p__Ascomycota;c__Eurotiomycetes;o__Eurotiales;f__Aspergillaceae;g__Aspergillus;s__Aspergillus_penicillioides
ZOTU55	d__Eukaryota;k__Fungi;p__Ascomycota;c__Eurotiomycetes;o__Eurotiales;f__Aspergillaceae;g__Aspergillus;s__unclassified_g__Aspergillus
ZOTU65	d__Eukaryota;k__Fungi;p__Ascomycota;c__Sordariomycetes;o__Hypocreales;f__Nectriaceae;g__Gibberella;s__Gibberella_intricans
ZOTU101	d__Eukaryota;k__Fungi;p__Ascomycota;c__Eurotiomycetes;o__Eurotiales;f__Aspergillaceae;g__Aspergillus;s__Aspergillus_cibarius
ZOTU165	d__Eukaryota;k__Fungi;p__Ascomycota;c__Dothideomycetes;o__Pleosporales;f__Didymellaceae;g__Didymella;s__unclassified_g__Didymella
ZOTU167	d__Eukaryota;k__Fungi;p__Ascomycota;c__Eurotiomycetes;o__Eurotiales;f__Aspergillaceae;g__Xeromyces;s__Xeromyces_bisporus
ZOTU204	d__Eukaryota;k__Fungi;p__Ascomycota;c__Dothideomycetes;o__Capnodiales;f__Cladosporiaceae;g__Cladosporium;s__Cladosporium_halotolerans
ZOTU276	d__Eukaryota;k__Fungi;p__Ascomycota;c__Dothideomycetes;o__Pleosporales;f__Pleosporaceae;g__Alternaria;s__unclassified_g__Alternaria
ZOTU290	d__Eukaryota;k__Fungi;p__Ascomycota;c__Dothideomycetes;o__Pleosporales;f__Didymellaceae;g__Epicoccum;s__Epicoccum_nigrum
ZOTU293	d__Eukaryota;k__Fungi;p__Ascomycota;c__Sordariomycetes;o__Trichosphaeriales;f__Trichosphaeriaceae;g__Nigrospora;s__Nigrospora_oryzae
ZOTU302	d__Eukaryota;k__Fungi;p__Ascomycota;c__Eurotiomycetes;o__Eurotiales;f__Aspergillaceae;g__Aspergillus;s__Aspergillus_minisclerotigenes
ZOTU333	d__Eukaryota;k__Fungi;p__Ascomycota;c__Dothideomycetes;o__Capnodiales;f__Cladosporiaceae;g__Cladosporium;s__Cladosporium_delicatulum
ZOTU357	d__Eukaryota;k__Fungi;p__Ascomycota;c__Sordariomycetes;o__Hypocreales;f__Nectriaceae;g__Fusarium;s__unclassified_g__Fusarium
ZOTU362	d__Eukaryota;k__Fungi;p__Ascomycota;c__Eurotiomycetes;o__Eurotiales;f__Aspergillaceae;g__Aspergillus;s__unclassified_g__Aspergillus
ZOTU450	d__Eukaryota;k__Fungi;p__Ascomycota;c__Eurotiomycetes;o__Eurotiales;f__Aspergillaceae;g__Penicillium;s__unclassified_g__Penicillium
ZOTU502	d__Eukaryota;k__Fungi;p__Basidiomycota;c__Tremellomycetes;o__Trichosporonales;f__Trichosporonaceae;g__Apiotrichum;s__Apiotrichum_montevideense
ZOTU523	d__Eukaryota;k__Fungi;p__Basidiomycota;c__Tremellomycetes;o__Trichosporonales;f__Trichosporonaceae;g__Cutaneotrichosporon;s__Cutaneotrichosporon_cutaneum
ZOTU530	d__Eukaryota;k__Fungi;p__Ascomycota;c__Eurotiomycetes;o__Eurotiales;f__Aspergillaceae;g__Aspergillus;s__Aspergillus_amstelodami
